# Supplementary material for: Permanent Stress Adaptation and Unexpected High Light Tolerance in the Shade-Adapted Chlamydomonas priscui
Source: Plants (Basel). 2024 Aug 14;13(16):2254. doi: 10.3390/plants13162254 (PMC11359158; doi:10.3390/plants13162254)
Supplement: Supplementary file 1 [file plants-13-02254-s001.zip]

Archive with 1 entries (1 files):
- plants-3115576-supplementary.pdf
